# Supplementary material for: Ecological significance of extracellular vesicles in modulating host-virus interactions during algal blooms
Source: ISME J. 2021 Jun 4;15(12):3714–21. doi: 10.1038/s41396-021-01018-5 (PMC8630046; doi:10.1038/s41396-021-01018-5)
Supplement: Supplementary file 3 — Table S1 [file 41396_2021_1018_MOESM3_ESM.xlsx]

## Sheet: annotation
Table S1 - Potential gene targets of the sRNA found in vesicles from natural populations within the mesocosm bags 1-4 (Figure 1d).
Also found in lab samples from	Gene	PDB	Pfam	blastX hits description
Control	comp92365_c0	Tubulin alpha-1B chain, Tubulin beta-2B|Tubulin alpha-1B chain, Tubulin beta-2B|Tubulin beta chain, Tubulin alpha-1B|tubulin, lattice, microtubule, nucleation, GTPase|tubulin, lattice, microtubule, nucleation, GTPase	Tubulin_C |Tubulin_3 |Tubulin_2 |Tubulin |Misat_Tub_SegII	beta tubulin [Emiliania huxleyi CCMP1516] gi|551555791|ref|XP_005765055.1| hypothetical protein EMIHUDRAFT_416460 [Emiliania huxleyi CCMP1516] gi|551570746|ref|XP_005771294.1| hypothetical protein EMIHUDRAFT_451245 [Emiliania huxleyi CCMP1516] gi|551616521|ref|XP_005789104.1| hypothetical protein EMIHUDRAFT_110141 [Emiliania huxleyi CCMP1516] gi|485613662|gb|EOD11672.1| beta tubulin [Emiliania hu…
	comp78661_c0	RIBOSOME|uS2, eS1, uS5, uS3, eS4|emetine, RIBOSOME-INHIBITOR complex|ribosomal protein uL2, ribosomal protein|TUG UBL1 Insulin, ENDOCYTOSIS-EXOCYTOSIS COMPLEX	Sde2_N_Ubi |Ribosomal_L41 |Blt1 |Ubiquitin_5 |TUG-UBL1	hypothetical protein EMIHUDRAFT_354368 [Emiliania huxleyi CCMP1516] gi|551610849|ref|XP_005786525.1| hypothetical protein EMIHUDRAFT_373392 [Emiliania huxleyi CCMP1516] gi|1317082075|ref|XP_023268980.1| ubiquitin-like [Seriola lalandi dorsalis] gi|485629156|gb|EOD24536.1| hypothetical protein EMIHUDRAFT_354368 [Emiliania huxleyi CCMP1516] gi|485639823|gb|EOD34096.1| hypothetical protein EMIHUDRAF…
	comp17019111_c0	NA	NA	No Blast Hit
	comp92315_c0	ABC transporter, ATP-binding protein|SufB, SufD, SufC|Protein sufD, Probable ATP-dependent transporter|structural genomics, PROTEIN BINDING PROTEIN	UPF0051	putative ABC transporter [Emiliania huxleyi] gi|60101479|gb|AAX13823.1| ABC transporter (chloroplast) [Emiliania huxleyi] gi|336286152|gb|AEI29488.1| putative ABC transporter (plastid) [Emiliania huxleyi]
	comp17005399_c0	HYDROLASE-RNA COMPLEX, NMD, RNA DEGRADATION|HYDROLASE, NMD, RNA DEGRADATION, ALLOSTERIC|HYDROLASE-RNA COMPLEX, NMD, RNA DEGRADATION|DNA-BINDING PROTEIN SMUBP-2 (E.C.3.6.4.12, 3.6.4.13)|Yeast Helicase domain Sen1, hydrolase	AAA_11 |UvrD-helicase |PhoH |Helicase_RecD |DUF2075	hypothetical protein EMIHUDRAFT_462689 [Emiliania huxleyi CCMP1516] &gt;gi|485637531|gb|EOD32017.1| hypothetical protein EMIHUDRAFT_462689 [Emiliania huxleyi CCMP1516]
	psbD	Photosystem II, Time resolved, Free|psii, photosystem, oxygen evolving, water|psii, photosystem, oxygen evolving, water|Photosystem II, Time resolved, Free|BACTERIAL PHOTOSYNTHESIS, RHODOBACTER SPHAEROIDES, PROTON	NA	photosystem II protein D2 (chloroplast)
	comp92389_c0	PREPROTEIN TRANSLOCATION, ATPASE, TRANSMEMBRANE TRANSPORT|PREPROTEIN TRANSLOCATION, ATPASE, TRANSMEMBRANE TRANSPORT|nucleotide binding fold, ATPase, parallel|TRANSLOCASE SUBUNIT SECA, MALTOPORIN|Protein translocation, SecA, ATPase, PROTEIN	SecA_SW |SecA_DEAD |SecA_PP_bind |UTP25 |Helicase_C	preprotein translocase subunit SecA [Emiliania huxleyi] gi|122220080|sp|Q4G377.1|SECA_EMIHU RecName: Full=Protein translocase subunit SecA gi|60101545|gb|AAX13889.1| preprotein translocase subunit SecA (chloroplast) [Emiliania huxleyi] gi|336286214|gb|AEI29550.1| preprotein translocase subunit SecA (plastid) [Emiliania huxleyi]
Infected	comp89223_c0	RNA-BINDING PROTEIN, RNA BINDING PROTEIN|Pyrococcus horikoshii, structural genomics, RIKEN|Probable tRNA sulfurtransferase (E.C.2.8.1.4), rna|THUMP domain, THUMP domain-containing protein|Rossmann fold methyltransferase, THUMP domain	THUMP	hypothetical protein EMIHUDRAFT_469700 [Emiliania huxleyi CCMP1516] gi|485626248|gb|EOD21991.1| hypothetical protein EMIHUDRAFT_469700 [Emiliania huxleyi CCMP1516]
	comp17011328_c0	Interleukin-13, Interleukin-13 receptor subunit alpha-2|Interleukin-13, Interleukin-13 receptor subunit alpha-2	DAG1 |VSP	No Blast Hit
Control and Infected	comp121291_c0	NA	NA	No Blast Hit
	comp16000007_c0	NA	NA	hypothetical protein EMIHUDRAFT_413895 [Emiliania huxleyi CCMP1516]
	comp17001185_c0	NA	NA	hypothetical protein EMIHUDRAFT_105677 [Emiliania huxleyi CCMP1516] gi|485610621|gb|EOD09316.1| hypothetical protein EMIHUDRAFT_105677 [Emiliania huxleyi CCMP1516]
	comp17021805_c0	NA	NA	hypothetical protein EMIHUDRAFT_113324 [Emiliania huxleyi CCMP1516] gi|485635784|gb|EOD30426.1| hypothetical protein EMIHUDRAFT_113324 [Emiliania huxleyi CCMP1516]
	comp17001506_c0	NA	NA	hypothetical protein EMIHUDRAFT_224522 [Emiliania huxleyi CCMP1516] gi|485644512|gb|EOD38450.1| hypothetical protein EMIHUDRAFT_224522 [Emiliania huxleyi CCMP1516]
	comp17002708_c0	NA	NA	hypothetical protein EMIHUDRAFT_350741 [Emiliania huxleyi CCMP1516] gi|485607590|gb|EOD07034.1| hypothetical protein EMIHUDRAFT_350741 [Emiliania huxleyi CCMP1516]
	comp17003180_c0	Structural Genomics, NIAID, National Institute|Fic protein, AMP-transferase, dimer, transferase|Adenylation, TPR, FIC, transferase|FIC domain, fic-1, Class I|Toxin	Fic |DUF1403 |Baculo_IE-1 |zf-RING-like	hypothetical protein EMIHUDRAFT_370625, partial [Emiliania huxleyi CCMP1516] gi|485618548|gb|EOD15536.1| hypothetical protein EMIHUDRAFT_370625, partial [Emiliania huxleyi CCMP1516]
	comp17007264_c0	NA	NA	hypothetical protein EMIHUDRAFT_423817 [Emiliania huxleyi CCMP1516] gi|485637268|gb|EOD31775.1| hypothetical protein EMIHUDRAFT_423817 [Emiliania huxleyi CCMP1516]
	comp17005124_c0	NA	NA	hypothetical protein EMIHUDRAFT_451637 [Emiliania huxleyi CCMP1516] gi|485619164|gb|EOD16042.1| hypothetical protein EMIHUDRAFT_451637 [Emiliania huxleyi CCMP1516]
	comp17005585_c0	Legumain, Asparaginyl endopeptidase, Vacuolar processing	Peptidase_C13	hypothetical protein EMIHUDRAFT_451958 [Emiliania huxleyi CCMP1516] gi|485616080|gb|EOD13486.1| hypothetical protein EMIHUDRAFT_451958 [Emiliania huxleyi CCMP1516]
	comp17003293_c0	NA	NA	hypothetical protein EMIHUDRAFT_451970 [Emiliania huxleyi CCMP1516] gi|485616116|gb|EOD13522.1| hypothetical protein EMIHUDRAFT_451970 [Emiliania huxleyi CCMP1516]
	comp17003216_c0	intramembrane peptidase, rhomboid protease, membrane|MEMBRANE PROTEIN, HYDROLASE, INTRAMEMBRANE PROTEASE|Rhomboid protease GlpG (E.C.3.4.21.105), ACE-ARG-VAL-ARG-HIS-ALA	Rhomboid |DER1 |DUF1751	hypothetical protein EMIHUDRAFT_462263 [Emiliania huxleyi CCMP1516] gi|485644139|gb|EOD38097.1| hypothetical protein EMIHUDRAFT_462263 [Emiliania huxleyi CCMP1516]
	comp17002767_c0	ankyrin repeat domain, Structural Genomics|Structural Genomics, Structural Genomics Consortium|Structural Genomics Consortium, SGC, ANKRA2|Maltose-binding periplasmic protein, mbp3-16,Immunoglobulin G-binding|Ankyrin Repeat, ANK repeat, PROTEIN	Shigella_OspC |Ank_2 |DUF249 |Ank_4 |Ank_5	hypothetical protein EMIHUDRAFT_98203 [Emiliania huxleyi CCMP1516] gi|485642729|gb|EOD36796.1| hypothetical protein EMIHUDRAFT_98203 [Emiliania huxleyi CCMP1516]
	comp17003623_c0	membrane protein, alpha-helical protein, sugar	Sugar_tr	hypothetical protein COCC4DRAFT_155479, partial [Bipolaris maydis ATCC 48331] &gt;gi|451998782|gb|EMD91246.1| hypothetical protein COCHEDRAFT_1103737, partial [Bipolaris maydis C5] &gt;gi|477581387|gb|ENH98553.1| hypothetical protein COCC4DRAFT_155479, partial [Bipolaris maydis ATCC 48331]	unnamed protein product [Schistosoma mansoni] &gt;gi|350646623|emb|CCD58743.1| unnamed protein product [Schistosoma mansoni]	hypothetical protein PHYBLDRAFT_114883, partial [Phycomyces blakesleeanus NRRL 1555(-)] &gt;gi|1026586378|gb|OAD70974.1| hypothetical protein PHYBLDRAFT_114883, partial [Phycomyces blakesleeanus NRRL 1555(-)]	hypothetical protein EMIHUDRAFT_258719 [Emiliania huxleyi CCMP1516] &gt;gi|485607341|gb|EOD06840.1| hypothetical protein EMIHUDRAFT_258719 [Emiliania huxleyi CCMP1516]
	comp17004034_c0	NA	NA	No Blast Hit
	comp17004064_c0	isoform diversity, RIb2:C2 tetrameric complex|Kinase, regulatory domain, Structural Genomics|Cyclic nucleotide binding domain, Evolution|Protein complex, PKA holoenzyme, Fibrolamellar|cAMP-dependent protein kinase, alpha-catalytic subunit	Popeye |Popeye |cNMP_binding |cNMP_binding	protein kinase A regulatory subunit [Dictyostelium discoideum AX4] &gt;gi|125220|sp|P05987.1|KAPR_DICDI RecName: Full=cAMP-dependent protein kinase regulatory subunit; AltName: Full=Protein kinase A, regulatory subunit; AltName: Full=Rapid development protein C &gt;gi|167849|gb|AAA33236.1| protein kinase regulatory subunit (E.C 2.7.1.37) [Dictyostelium discoideum] &gt;gi|60469657|gb|EAL67645.1| p…
	comp17006771_c0	NA	NA	No Blast Hit
	comp17006844_c0	DNA-BINDING PROTEIN SMUBP-2 (E.C.3.6.4.12, 3.6.4.13)|HYDROLASE, NMD, RNA DEGRADATION, ALLOSTERIC|HYDROLASE-RNA COMPLEX, NMD, RNA DEGRADATION|HYDROLASE-RNA COMPLEX, NMD, RNA DEGRADATION|Yeast Helicase domain Sen1, hydrolase	AAA_12 |DUF2075 |Viral_helicase1 |UvrD_C_2 |UvrD_C	P-loop containing nucleoside triphosphate hydrolase protein [Rhizophagus irregularis]	hypothetical protein EMIHUDRAFT_457149 [Emiliania huxleyi CCMP1516] &gt;gi|485632498|gb|EOD27496.1| hypothetical protein EMIHUDRAFT_457149 [Emiliania huxleyi CCMP1516]
	comp17016924_c0	NA	NA	hypothetical protein EMIHUDRAFT_228463 [Emiliania huxleyi CCMP1516] &gt;gi|485640438|gb|EOD34675.1| hypothetical protein EMIHUDRAFT_228463 [Emiliania huxleyi CCMP1516]
	comp17020758_c0	NA	NA	No Blast Hit
	comp17023657_c0	NA	NA	hypothetical protein N431DRAFT_437858 [Chalara longipes BDJ]
	comp17023987_c0	NA	NA	hypothetical protein EMIHUDRAFT_65029, partial [Emiliania huxleyi CCMP1516] &gt;gi|551590488|ref|XP_005779619.1| hypothetical protein EMIHUDRAFT_64404, partial [Emiliania huxleyi CCMP1516] &gt;gi|485628628|gb|EOD24095.1| hypothetical protein EMIHUDRAFT_65029, partial [Emiliania huxleyi CCMP1516] &gt;gi|485632139|gb|EOD27190.1| hypothetical protein EMIHUDRAFT_64404, partial [Emiliania huxleyi CCMP…
	comp17024275_c0	NA	NA	hypothetical protein GLYMA_13G012400 [Glycine max]
	comp17003157_c0	NA	NA	translocation protein SEC63 [Emiliania huxleyi CCMP1516] gi|485636030|gb|EOD30648.1| translocation protein SEC63 [Emiliania huxleyi CCMP1516]
	comp91868_c0	NA	Cytochrom_C_asm	cytochrome c biogenesis protein [Emiliania huxleyi] gi|60101550|gb|AAX13894.1| cytochrome c biogenesis protein (chloroplast) [Emiliania huxleyi] gi|336286218|gb|AEI29554.1| cytochrome c biogenesis protein (plastid) [Emiliania huxleyi]
	comp92186_c0	Hsp70, chaperone, ribosome, translation|CHAPERONE|DnaK, Chaperone, 70kDa heat shock|SIGNALING PROTEIN, HEAT SHOCK, CHAPERONE|Hsp70s, CHAPERONE	HSP70 |EutA |SrfB |MreB_Mbl |Actin	heat shock protein 70 [Emiliania huxleyi] gi|122246096|sp|Q4G366.1|DNAK_EMIHU RecName: Full=Chaperone protein dnaK; AltName: Full=HSP70; AltName: Full=Heat shock 70 kDa protein; AltName: Full=Heat shock protein 70 gi|60101556|gb|AAX13900.1| heat shock protein 70 (chloroplast) [Emiliania huxleyi] gi|336286223|gb|AEI29559.1| heat shock protein 70 (plastid) [Emiliania huxleyi]
	comp90543_c0	Mitochondrial complex I, 51 kDa|Respiratory, OXIDOREDUCTASE-ELECTRON TRANSPORT complex|Complex I, mitochondria, proton pump|Homo sapiens, Oxidoreductase, Respiratory, OXIDOREDUCTASE-ELECTRON|monooxygenase, complex, kosinostatin, OXIDOREDUCTASE	Polysacc_synt_2 |NmrA |3Beta_HSD |RmlD_sub_bind |GDP_Man_Dehyd	hypothetical chloroplast RF39 [Emiliania huxleyi] gi|60101582|gb|AAX13926.1| hypothetical chloroplast RF39 (chloroplast) [Emiliania huxleyi] gi|336286248|gb|AEI29584.1| hypothetical chloroplast RF39 (plastid) [Emiliania huxleyi]
	comp37598_c0	NA	NA	hypothetical protein EMIHUDRAFT_250082 [Emiliania huxleyi CCMP1516] gi|485606052|gb|EOD06011.1| hypothetical protein EMIHUDRAFT_250082 [Emiliania huxleyi CCMP1516]
	comp30910_c0	NA	NA	hypothetical protein EMIHUDRAFT_221086 [Emiliania huxleyi CCMP1516] &gt;gi|485604110|gb|EOD04575.1| hypothetical protein EMIHUDRAFT_221086 [Emiliania huxleyi CCMP1516]
	comp33046_c0	NA	NA	No Blast Hit
	comp45591_c0	NA	NA	hypothetical protein RHECNPAF_4460032 [Rhizobium etli CNPAF512]
	comp47652_c0	NA	NA	No Blast Hit
	comp47696_c0	NA	NA	No Blast Hit
	comp52577_c0	NA	NA	hypothetical protein EMIHUDRAFT_237390 [Emiliania huxleyi CCMP1516] &gt;gi|485630406|gb|EOD25623.1| hypothetical protein EMIHUDRAFT_237390 [Emiliania huxleyi CCMP1516]
	comp684312_c0	NA	NA	No Blast Hit
	comp84890_c0	NA	NA	No Blast Hit
	comp86569_c0	NA	NA	No Blast Hit
	comp88578_c0	NA	NA	No Blast Hit
	comp89030_c0	NA	Shigella_OspC |Ank_4 |AnkUBD |Ank_2 |DUF249	hypothetical protein EMIHUDRAFT_463290 [Emiliania huxleyi CCMP1516] &gt;gi|485632180|gb|EOD27231.1| hypothetical protein EMIHUDRAFT_463290 [Emiliania huxleyi CCMP1516]
	rbcL	NA	NA	ribulose-1,5-bisphosphate carboxylase/oxygenase large subunit (chloroplast)
	psbA	psii, photosystem, oxygen evolving, water|Photosystem II, Time resolved, Free|Photosystem II, Time resolved, Free|psii, photosystem, oxygen evolving, water|BACTERIOCHLOROPHYLL, LIPIDIC-SPONGE PHASE, PHOTOSYNTHESIS, REACTION	NA	photosystem II reaction center protein D1 (chloroplast)
Mesocosm Only	comp17005562_c0	NA	NA	hypothetical protein EMIHUDRAFT_112422 [Emiliania huxleyi CCMP1516] gi|551615746|ref|XP_005788738.1| hypothetical protein EMIHUDRAFT_110349 [Emiliania huxleyi CCMP1516] gi|485637968|gb|EOD32432.1| hypothetical protein EMIHUDRAFT_112422 [Emiliania huxleyi CCMP1516] gi|485642213|gb|EOD36309.1| hypothetical protein EMIHUDRAFT_110349 [Emiliania huxleyi CCMP1516]
	comp91400_c0	Coatomer subunit beta', Transmembrane emp24|Rsa4, Maltose binding protein MBP|uL2, uL3, uL4, uL18, eL6|DNA DAMAGE-BINDING PROTEIN 1, DNA|WD repeat, beta-transducin repeat, WD40	WD40_like |Glu_cyclase_2 |Ge1_WD40 |Lactonase |Me-amine-dh_H	hypothetical protein EMIHUDRAFT_205022 [Emiliania huxleyi CCMP1516] gi|485632054|gb|EOD27105.1| hypothetical protein EMIHUDRAFT_205022 [Emiliania huxleyi CCMP1516]
	comp17003439_c0	NA	NA	hypothetical protein EMIHUDRAFT_208080 [Emiliania huxleyi CCMP1516] gi|485625038|gb|EOD20997.1| hypothetical protein EMIHUDRAFT_208080 [Emiliania huxleyi CCMP1516]
	comp17010086_c0	NA	NA	hypothetical protein EMIHUDRAFT_414308 [Emiliania huxleyi CCMP1516] gi|485642385|gb|EOD36463.1| hypothetical protein EMIHUDRAFT_414308 [Emiliania huxleyi CCMP1516]
	comp17006708_c0	NA	NA	hypothetical protein EMIHUDRAFT_425303 [Emiliania huxleyi CCMP1516] gi|485612816|gb|EOD11012.1| hypothetical protein EMIHUDRAFT_425303 [Emiliania huxleyi CCMP1516]
	comp88751_c1	NA	NA	hypothetical protein EMIHUDRAFT_450542 [Emiliania huxleyi CCMP1516] gi|485629229|gb|EOD24609.1| hypothetical protein EMIHUDRAFT_450542 [Emiliania huxleyi CCMP1516]
	comp1619311_c0	NA	NA	hypothetical protein GCWU000323_01827 [Leptotrichia hofstadii F0254]
	comp17007213_c0	NA	NA	hypothetical protein EMIHUDRAFT_453405 [Emiliania huxleyi CCMP1516] &gt;gi|485607262|gb|EOD06788.1| hypothetical protein EMIHUDRAFT_453405 [Emiliania huxleyi CCMP1516]
	comp17016205_c0	NA	NA	hypothetical protein [Inquilinus limosus] &gt;gi|699016681|gb|KGM36152.1| hypothetical protein P409_00455 [Inquilinus limosus MP06]
	comp4071603_c0	NA	NA	No Blast Hit
	comp90271_c0	NA	NA	No Blast Hit
	comp91829_c0	Protein-DNA complex, DNA BINDING PROTEIN-DNA	NA	hypothetical protein EMIHUDRAFT_111806 [Emiliania huxleyi CCMP1516] &gt;gi|485639190|gb|EOD33540.1| hypothetical protein EMIHUDRAFT_111806 [Emiliania huxleyi CCMP1516]

## Sheet: expression values
		Abundance (Log2 read counts)
Also found in lab samples from	Gene	Day 2	Day 4	Day 5	Day 8	Day 12	Day 15	Day 20	Day 23
Control	comp17005399_c0	0	0	0	0	8.04888	0	0	0
	comp92365_c0	0	7.18373	6.5929	8.0529	9.93037	0	0	0
	psbD	0	7.14746	9.21724	6.18768	0	8.15315	0	0
	comp92389_c0	0	9.34592	9.60369	6.11472	0	10.3175	0	0
	comp78661_c0	0	6.19362	5.5456	7.17775	9.51719	8.73642	0	0
	comp17019111_c0	11.6879	0	7.50782	0	9.81724	10.1385	13.5646	0
	comp92315_c0	12.8413	12.9953	10.5728	10.7415	10.0334	11.1577	0	11.4235
Infected	comp17011328_c0	0	0	5.5456	0	8.04129	0	0	0
	comp89223_c0	13.2922	8.87728	9.31573	15.4467	15.9614	12.6149	0	13.7422
Control and Infected	comp17001506_c0	0	0	0	6.18768	9.44143	0	0	0
	comp17003157_c0	0	0	0	8.17276	10.7032	0	0	0
	comp17005124_c0	0	0	0	8.75606	8.12261	0	0	0
	comp33046_c0	0	0	0	8.17276	9.44143	0	0	0
	comp37598_c0	0	0	0	6.18768	0	10.471	0	0
	comp88578_c0	0	0	0	0	8.70584	0	0	11.4235
	comp47652_c0	0	0	0	8.75606	10.8187	0	0	0
	comp52577_c0	0	0	0	8.75606	10.1187	0	0	0
	comp17007264_c0	0	0	0	8.97797	8.70584	0	0	11.4235
	comp84890_c0	0	0	0	6.18768	9.70411	0	0	11.4235
	comp121291_c0	0	0	0	7.17775	10.1187	0	0	14.2305
	comp86569_c0	0	0	5.5456	8.75606	10.5765	0	0	0
	comp89030_c0	0	0	0	8.97797	11.025	0	0	11.4235
	comp17006771_c0	0	0	0	8.49369	9.70411	0	15.164	0
	comp47696_c0	0	0	0	9.17026	9.44143	0	15.164	0
	comp684312_c0	0	0	0	7.17775	7.12777	0	13.5791	12.4233
	comp17001185_c0	0	10.0262	7.166	8.42293	13.4515	0	0	0
	comp17004034_c0	0	0	0	8.44393	11.3659	0	15.164	11.9293
	comp92186_c0	10.2718	0	9.5055	9.16123	0	8.6626	0	0
	comp17016924_c0	0	0	7.37509	9.49169	8.18589	8.15315	0	11.4235
	rbcL	0	6.17932	8.32623	7.17775	7.12777	8.15315	0	0
	comp17002767_c0	0	8.14604	8.25894	9.11335	8.72491	8.27045	0	0
	comp17003293_c0	0	0	5.5456	7.17775	7.12777	8.73642	13.5791	0
	comp17023657_c0	0	9.4977	10.7631	8.75606	8.12261	10.0716	0	0
	comp17005585_c0	0	8.49393	7.83973	7.76417	10.5765	9.14701	13.5791	0
	comp17006844_c0	0	8.49103	8.82499	7.76417	9.13435	7.20056	13.5791	0
	comp17023987_c0	0	9.34431	10.3223	9.17026	9.12002	11.6073	0	11.4235
	comp17002708_c0	11.2855	11.8637	12.125	11.341	10.948	12.6806	0	0
	comp17004064_c0	12.2709	12.9682	12.4093	11.6263	12.6092	13.377	0	0
	comp45591_c0	12.3344	12.4246	11.4889	13.4181	12.0854	14.1662	0	0
	comp90543_c0	11.856	12.5475	12.9648	12.9143	9.95278	12.2358	0	0
	comp30910_c0	13.0699	10.6517	11.6365	10.2547	11.849	12.1932	0	0
	psbA	12.2709	12.126	12.6438	11.7829	11.2831	12.6712	0	11.4235
	comp17003216_c0	13.3394	13.5499	14.1406	12.574	12.7279	14.242	15.1591	0
	comp17020758_c0	12.1623	10.3009	10.0886	14.0995	10.2981	11.2225	13.5202	12.3493
	comp17024275_c0	15.1286	14.714	15.1182	14.7639	15.6822	15.45	15.3231	13.1236
	comp16000007_c0	16.381	16.1302	16.4885	16.1984	18.0248	16.9838	17.7962	15.496
	comp17003180_c0	12.7691	12.726	12.9822	13.1222	14.5848	12.9799	14.579	13.1281
	comp17003623_c0	17.4861	17.3347	17.6002	17.0018	17.9861	18.0829	17.4935	16.9368
	comp17021805_c0	16.0839	15.4164	15.8364	14.7718	14.6109	16.3739	15.164	14.796
	comp91868_c0	18.9141	18.1422	19.0199	19.1737	17.6798	18.323	16.1615	19.244
Mesocosm Only	comp17005562_c0	0	0	8.32006	0	0	0	0	0
	comp91400_c0	0	0	0	0	0	12.1348	0	0
	comp17006708_c0	0	0	0	0	0	0	13.5791	0
	comp17007213_c0	0	0	0	0	6.32457	0	0	11.5211
	comp17016205_c0	0	0	0	0	10.0914	8.85606	0	0
	comp17010086_c0	0	0	0	5.36665	5.67207	7.97756	0	0
	comp88751_c1	0	8.16794	7.83685	0	7.9307	9.69084	0	0
	comp4071603_c0	0	13.5585	11.6997	11.8306	8.49992	10.8984	0	0
	comp90271_c0	14.076	14.5283	11.3443	11.6798	0	8.86486	0	0
	comp91829_c0	11.856	9.4977	9.96999	9.49025	8.70584	9.46915	0	0
	comp1619311_c0	12.3065	18.1592	10.5891	12.0889	12.9583	12.6918	0	0
	comp17003439_c0	11.552	7.28069	8.40032	7.72058	9.44718	7.26849	14.3275	11.9293
